# Supplementary material for: Effects of Aquatic Plants on Water Quality, Microbial Community, and Fish Behaviors in Newly Established Betta Aquaria
Source: Animals (Basel). 2026 Jan 14;16(2):247. doi: 10.3390/ani16020247 (PMC12838058; doi:10.3390/ani16020247)
Supplement: Supplementary file 1 [file animals-16-00247-s001.zip]

Archive with 1 entries (1 files):
- animals-4060396-supplementary.pdf
